# Supplementary material for: Relationship Between Schizotypal Traits, Emotion Regulation, and Negative Affect in Children: A Network Analysis
Source: Schizophr Bull. 2025 Mar 4;51(Suppl 2):S226–37. doi: 10.1093/schbul/sbae172 (PMC11879503; doi:10.1093/schbul/sbae172)
Supplement: sbae172_suppl_Supplementary_Materials [file sbae172_suppl_supplementary_materials.zip]

Archive with 3 entries (3 files):
- Supplementary Materials_1 13_08_24.docx
- Supplementary Materials_2 13_08_24.docx
- Supplementary materials_3 07_08_24.docx
